# Supplementary material for: Flexible Inkjet-Printed pH Sensors for Application in Organ-on-a-Chip Biomedical Testing
Source: Biosensors (Basel). 2026 Jan 3;16(1):38. doi: 10.3390/bios16010038 (PMC12839344; doi:10.3390/bios16010038)
Supplement: Supplementary file 1 [file biosensors-16-00038-s001.zip]

Archive with 2 entries (2 files):
- Bocek PANI LoC SI.pdf
- Supplementary video S1.mp4
